# Supplementary material for: High-Definition Transcranial Direct Current Stimulation in the Right Ventrolateral Prefrontal Cortex Lengthens Sustained Attention in Virtual Reality
Source: Bioengineering (Basel). 2023 Jun 14;10(6):721. doi: 10.3390/bioengineering10060721 (PMC10294866; doi:10.3390/bioengineering10060721)
Supplement: Supplementary file 1 [file bioengineering-10-00721-s001.zip]

Archive with 1 entries (1 files):
- bioengineering-2411249-SM.pdf
